# Supplementary material for: The Power of Suggestion: Subjective Satiety Is Affected by Nutrient and Health-Focused Food Labelling with No Effect on Physiological Gut Hormone Release
Source: Nutrients. 2022 Dec 1;14(23):5100. doi: 10.3390/nu14235100 (PMC9740488; doi:10.3390/nu14235100)
Supplement: Supplementary file 1 [file nutrients-14-05100-s001.zip]

Archive with 1 entries (1 files):
- nutrients-2059280-supplementary.pdf
